# Supplementary material for: A Comparative Metabolomic Analysis Reveals the Nutritional and Therapeutic Potential of Grains of the Traditional Rice Variety Mappillai Samba
Source: Plants (Basel). 2022 Feb 18;11(4):543. doi: 10.3390/plants11040543 (PMC8876031; doi:10.3390/plants11040543)
Supplement: Supplementary file 1 [file plants-11-00543-s001.zip]

Archive with 1 entries (1 files):
- plants-1538875-supplementary.pdf
